# Supplementary material for: An Integrated System Combining Filter-Assisted Sample Preparation and Colorimetric Biosensing for Rapid Pathogen Detection in Complex Food Matrices
Source: Foods. 2025 Aug 27;14(17):2986. doi: 10.3390/foods14172986 (PMC12428675; doi:10.3390/foods14172986)
Supplement: Supplementary file 1 [file foods-14-02986-s001.zip]

Archive with 1 entries (1 files):
- foods-3818850-supplementary.pdf
